# Supplementary material for: Ginger and Its Purified Major Components Inhibit Clinically Relevant Uptake and Efflux Transporters In Vitro
Source: Pharmaceutics. 2026 Jan 23;18(2):149. doi: 10.3390/pharmaceutics18020149 (PMC12944454; doi:10.3390/pharmaceutics18020149)
Supplement: Supplementary file 1 [file pharmaceutics-18-00149-s001.zip]

Archive with 1 entries (1 files):
- pharmaceutics-4043199-supplementary.pdf
